# Supplementary material for: Taste 2 Receptor Is Involved in Differentiation of 3T3-L1 Preadipocytes
Source: Int J Mol Sci. 2022 Jul 23;23(15):8120. doi: 10.3390/ijms23158120 (PMC9331636; doi:10.3390/ijms23158120)
Supplement: Supplementary file 1 [file ijms-23-08120-s001.zip]

Archive with 1 entries (1 files):
- ijms-1833013-supplementary.pdf
